# Supplementary material for: Novel Biobased Polyamide 410/Polyamide 6/CNT Nanocomposites
Source: Polymers (Basel). 2018 Sep 4;10(9):986. doi: 10.3390/polym10090986 (PMC6403815; doi:10.3390/polym10090986)
Supplement: Supplementary file 1 [file polymers-10-00986-s001.zip]

Archive with 1 entries (1 files):
- polymers-339682-SI.pdf
